# Supplementary material for: First Identification of Amphidinols from Mexican Strains and New Analogs
Source: Toxins (Basel). 2023 Feb 16;15(2):163. doi: 10.3390/toxins15020163 (PMC9961859; doi:10.3390/toxins15020163)
Supplement: Supplementary file 1 [file toxins-15-00163-s001.zip]

Archive with 1 entries (1 files):
- toxins-2107612-supplementary.pdf
